# Supplementary material for: A Comparative Analysis of Punicalagin Interaction with PDIA1 and PDIA3 by Biochemical and Computational Approaches
Source: Biomedicines. 2021 Oct 25;9(11):1533. doi: 10.3390/biomedicines9111533 (PMC8614999; doi:10.3390/biomedicines9111533)
Supplement: Supplementary file 1 [file biomedicines-09-01533-s001.zip]

Archive with 1 entries (1 files):
- biomedicines-1423987-supplementary.pdf
